# Supplementary material for: Systemic Antibiotics in the Surgical Treatment of Peri‐Implantitis: Impact on the Salivary Microbiome
Source: J Clin Periodontol. 2026 May 25;53(8):1265–77. doi: 10.1111/jcpe.70143 (PMC13371835; doi:10.1111/jcpe.70143)
Supplement: Supplementary file 2 — Figure S1: Descriptive details of saliva sample collection for all included patients over time. Each bar represents one patient with samples in Group A or Group B. Each patient was sampled at the following timepoints: baseline, Day 8, Day 14, 6 months and 12 months. [file JCPE-53-1265-s004.xlsx]

## Sheet: Blad1
Figure S1 Descriptive details of saliva sample collection for all included patients over time. Each bar represents one patient with samples
in group A or group B. Each patient was sampled at timepoints (baseline, day 8, day 14, 6 months, 12 months) per patient.
