# Supplementary material for: Systemic Antibiotics in the Surgical Treatment of Peri‐Implantitis: Impact on the Salivary Microbiome
Source: J Clin Periodontol. 2026 May 25;53(8):1265–77. doi: 10.1111/jcpe.70143 (PMC13371835; doi:10.1111/jcpe.70143)
Supplement: Supplementary file 3 — Table S1: Alpha diversity summary statistics for groups A and B over time. [file JCPE-53-1265-s005.xlsx]

## Sheet: Blad1
TABLE S1 Alpha diversity summary statistics for group A and B over time.
	A	B	A	B	A	B	A	B	A	B	A	B	A	B	A	B
Richness	Mean ± SD		Median		SE		Min		Max		n		CI95 lower		CI95 upper
Baseline	42,6 ± 48,0	51,1 ± 60,5	19	17	12.8	16.8	3	3	151	158	14	13	14.9	14.5	70.3	87.7
8 days	12,3 ± 1,5	19,5 ± 18,9	10	12	3.3	5.2	2	6	39	70	12	13	5	8.1	19.6	31
14 days	30.0 ± 21,5	25,3 ± 12,9	30	22	6	3.7	2	7	72	50	13	12	17	17.1	43	33.4
6 months	46,0 ± 29,0	47,2 ± 43,5	36	25	8	13.1	15	11	112	154	13	11	28.5	17.9	63.5	76.4
12 months	46,6 ± 34,6	38,4 ± 53,0	34	16	9.6	16	9	5	138	188	13	11	25.7	2.8	67.5	74
Evenness
Baseline	0,42 ± 0,17	0,55 ± 0,23	0.44	0.56	0.04	0.07	0.01	0.07	0.68	0.91	14	13	0.32	0.41	0.51	0.69
8 days	0,36 ± 0,23	0,36 ± 0,21	0.42	0.46	0.07	0.06	0.04	0.02	0.66	0.68	12	13	0.21	0.23	0.5	0.49
14 days	0,29 ± 0,12	0,35 ± 0,17	0.36	0.36	0.03	0.05	0	0.06	0.42	0.63	13	12	0.22	0.24	0.37	0.45
6 months	0,42 ± 0,20	0,40 ± 0,24	0.48	0.4	0.05	0.07	0.06	0.01	0.66	0.77	13	11	0.3	0.23	0.54	0.56
12 months	0,35 ± 0,21	0,45 ± 0,18	0.34	0.47	0.06	0.05	0.02	0.13	0.65	0.74	13	11	0.22	0.33	0.48	0.57
Shannon
Baseline	1,35 ± 0,88	1,80 ± 0,91	0.44	0.56	0.04	0.07	0.01	0.07	0.68	0.91	14	13	0.32	0.41	0.51	0.69
8 days	0,77 ± 0,56	1,03 ± 0,72	0.42	0.46	0.07	0.06	0.04	0.02	0.66	0.68	12	13	0.21	0.23	0.5	0.49
14 days	0,94 ± 0,47	1,11 ± 0,59	0.36	0.36	0.03	0.05	0	0.06	0.42	0.63	13	12	0.22	0.24	0.37	0.45
6 months	1,53 ± 0,71	1,49 ± 1,01	0.48	0.4	0.05	0.07	0.06	0.01	0.66	0.77	13	11	0.3	0.23	0.54	0.56
12 months	1,33 ± 0,93	1,37 ± 0,83	0.34	0.47	0.06	0.05	0.02	0.13	0.65	0.74	13	11	0.22	0.33	0.48	0.57
Note: A, amoxicillin and metronidazole; B, phenoxymethylpenicillin and metronidazole. Abbreviations: SD,standard deviation; SE, standard error; CI, confidence interval.
