# Supplementary material for: Systemic Antibiotics in the Surgical Treatment of Peri‐Implantitis: Impact on the Salivary Microbiome
Source: J Clin Periodontol. 2026 May 25;53(8):1265–77. doi: 10.1111/jcpe.70143 (PMC13371835; doi:10.1111/jcpe.70143)
Supplement: Supplementary file 4 — Table S2: Richness pairwise analyses within and between groups A and B over time. [file JCPE-53-1265-s006.xlsx]

## Sheet: Blad1
TABLE S2 Richness pairwise analyses within and between group A and B over time.
	A	B	A	B	A	B	A	B	A	B
Richness	Fold change		Lower CI		Upper CI		p value		q value
Baseline - 8 days	0.3059	0.432393	0.11572	0.167825	0.808629	1.11404	0.000166218	0.00618869	0.001	0.0257862
Baseline - 14 days	0.78892	0.58349	0.310076	0.223406	2.00724	1.52396	0.43271	0.0829017	0,601 (a)	0,226 (f)
Baseline - 6 months	1.31742	1.18529	0.507255	0.422063	3.42154	3.32869	0.37208	0.610945	0,601 (a)	0,727 (f)
Baseline - 12 months	1.27242	0.897072	0.507524	0.313461	3.19008	2.56726	0.417941	0.749551	0,601 (a)	0,828 (f)
8 days - 14 days	2.57901	1.34944	0.976514	0.514237	6.81128	3.54116	0.00257311	0.337084	0.0128656	0,601 (g)
8 days - 6 months	4.3067	2.74124	1.60878	0.995064	11.529	7.55165	4.59677e-06	0.00210402	9.98051e-05	0.0128656
8 days - 12 months	4.15958	2.07467	1.55118	0.740552	11.1542	5.81221	7.98441e-06	0.0285805	9.98051e-05	0,093 (g)
14 days- 6 months	1.6699	2.03138	0.654903	0.741101	4.25799	5.56808	0.0904842	0.029856	0,226 (c)	0,093 (h)
14 days - 12 months	1.61286	1.53742	0.63271	0.55397	4.11138	4.26679	0.114433	0.192878	0,260 (c)	0,402 (h)
6 months - 12months	0.965841	0.756836	0.382339	0.273405	2.43985	2.09506	0.907731	0.397786	0,946 (c)	0,601 (i)
	A vs. B		A vs. B		A vs. B		A vs. B		A vs. B
Richness	Fold change		Lower CI		Upper CI		p value		q value
Baseline	0.9		0.307766		2.63169		0.761		0,828 (a)
8 days	0.636689		0.207056		1.9578		0.214		0,412 (b)
14 days	1.21682		0.409002		3.62016		0.578		0,723 (c)
6 months	1.00029		0.329512		3.03655		0.999		0,999 (d)
12 months	1.27652		0.415571		3.92115		0.501		0,660 (e)
Note: A, amoxicillin and metronidazole; B, phenoxymethylpenicillin and metronidazole. Numbers in bold represent statistically significant differences. Letters in
brackets indicate comparisons where no statistically significant differences were found as visualized in Figure 2.
P value < 0.05 for group significance. FDR, false discovery rate, adjusted p value, q < 0.05 for group significance.
Generalized linear mixed model (GLMM) negative binomial with post-hoc FDR correction.
