# Supplementary material for: Systemic Antibiotics in the Surgical Treatment of Peri‐Implantitis: Impact on the Salivary Microbiome
Source: J Clin Periodontol. 2026 May 25;53(8):1265–77. doi: 10.1111/jcpe.70143 (PMC13371835; doi:10.1111/jcpe.70143)
Supplement: Supplementary file 5 — Table S3: Significant changes in differential species abundance within Group A and Group B compared to baseline. [file JCPE-53-1265-s002.xlsx]

## Sheet: Blad1
TABLE S3 Significant changes in differential species abundance within group A and group B compared to baseline.
Lower abundance	Group A, n=20	log FC	p value	q value	Group B, n=23	log FC	p value	q value
BL-8D	s__Streptococcus_salivarius	-19.8129	4.10003e-11	1.66871e-08	s__Streptococcus_salivarius	-12.2272	5.5359e-17	1.46701e-14
	s__Actinomyces_oris	-18.8195	2.10522e-07	4.28413e-05	s__Actinomyces_oris	-15.5621	3.10807e-06	0.00040198
	s__Lancefieldella_parvula	-19.1271	2.03125e-06	0.00020668	s__Schaalia_meyeri	-10.2898	4.55071e-06	0.00040198
	s__Actinomyces_gerencseriae	-13.9431	1.56671e-06	0.00020668	s__Mogibacterium_diversum	-15.5224	7.70301e-06	0.000510324
	s__Actinomyces_sp_ICM47	-17.6829	1.01087e-05	0.000822848	s__Streptococcus_mutans	-15.7405	2.83774e-05	0.001504
	s__Parvimonas_micra	-14.3076	1.36015e-05	0.000922632	s__Streptococcus_oralis	-15.4298	3.51602e-05	0.00155291
	s__GGB10485_SGB49305	-12.6939	3.58289e-05	0.00208319	s__Actinomyces_gerencseriae	-11.303	0.000160288	0.00606803
	s__TM7_phylum_sp_oral_taxon_352	-14.0583	0.000106756	0.00543123	s__Streptococcus_infantis	-7.98885	0.000200515	0.00664206
	s__Mogibacterium_diversum	-16.1189	0.000242527	0.0109676	s__Cellulomonas_flavigena	-13.7631	0.000280486	0.00800286
	s__Actinomyces_bouchesdurhonensis	-12.8042	0.000361804	0.0147254	s__GGB10485_SGB49305	-6.57105	0.000301995	0.00800286
	s__Parascardovia_denticolens	-3.10624	0.000399917	0.0147969	s__Corynebacterium_durum	-14.263	0.000510526	0.0112741
	s__Solobacterium_SGB6829	-14.3788	0.000659828	0.0223792	s__Solobacterium_moorei	-12.2073	0.000555327	0.0113201
	s__Actinomyces_SGB17132	-12.4581	0.000803946	0.0233719	s__Actinomyces_sp_ph3	-8.76173	0.000794494	0.0150386
	s__Actinobaculum_sp_oral_taxon_183	-12.0948	0.00080064	0.0233719	s__Lancefieldella_parvula	-10.971	0.000994297	0.0175659
	s__Streptococcus_mutans	-13.4716	0.000923982	0.0250707	s__Actinomyces_graevenitzii	-11.5448	0.00163573	0.0240816
	s__Tannerella_serpentiformis	-7.75903	0.00112666	0.0286594	s__Streptococcus_sobrinus	-10.7769	0.00159119	0.0240816
	s__Gemella_sanguinis	-6.09823	0.00148771	0.0356174	s__Actinomyces_sp_oral_taxon_448	-9.57782	0.00148386	0.0240816
	s__Actinomyces_sp_HMSC035G02	-11.9758	0.00194508	0.0439804	s__Veillonella_dispar	-13.2251	0.0019393	0.0270481
	s__Streptococcus_gordonii	-13.9833	0.00226128	0.0460171	s__Prevotella_histicola	-15.1894	0.00211672	0.027925
	s__Streptococcus_anginosus	-7.4271	0.00217174	0.0460171	s__GGB4538_SGB6256	-10.9063	0.00221292	0.027925
					s__Solobacterium_SGB6829	-6.20121	0.00297484	0.0358333
					s__Actinomyces_naeslundii	-10.715	0.00360924	0.039852
					s__TM7_phylum_sp_oral_taxon_352	-7.86544	0.00357315	0.039852
Higher abundance	Group A, n=0	log FC	p value	q value	Group B, n=1	log FC	p value	q value
BL-8D	-	-	-	-	s__Neisseria_bacilliformis	4.74099	0.000445235	0.0107261
Lower abundance	Group A, n=2	log FC	p value	q value	Group B, n=21	log FC	p value	q value
BL-14D	s__Streptococcus_salivarius	-22.2385	2.90986e-13	5.92156e-11	s__Streptococcus_salivarius	-14.9675	4.5835e-17	1.21463e-14
	s__Actinomyces_sp_ICM47	-17.2547	1.12808e-05	0.00153043	s__Streptococcus_mutans	-18.4288	8.7325e-07	0.000115706
					s__Lancefieldella_rimae	-1.3556	1.62539e-06	0.000143576
					s__Mogibacterium_diversum	-14.1155	2.42392e-06	0.000148578
					s__Actinomyces_oris	-12.3355	2.80336e-06	0.000148578
					s__Prevotella_histicola	-17.3668	6.82705e-05	0.00301528
					s__Solobacterium_SGB6829	-10.6724	0.000122107	0.00462264
					s__Streptococcus_infantis	-9.24739	0.000158333	0.00524477
					s__Corynebacterium_durum	-16.656	0.000333286	0.00883208
					s__Solobacterium_SGB6828	-6.74027	0.000312549	0.00883208
					s__Actinomyces_sp_ICM47	-12.1365	0.000374614	0.0090248
					s__Lancefieldella_parvula	-12.3653	0.000643318	0.0142066
					s__Actinomyces_sp_oral_taxon_448	-11.1427	0.00111422	0.0210905
					s__GGB4538_SGB6256	-11.3638	0.0022861	0.0334918
					s__Prevotella_pleuritidis	-9.67438	0.00227376	0.0334918
					s__Granulicatella_SGB8255	-4.29556	0.0024013	0.0334918
					s__TM7_phylum_sp_oral_taxon_351	-6.27583	0.00262571	0.0347907
					s__Streptococcus_sobrinus	-11.6877	0.0031048	0.0373987
					s__Actinobaculum_sp_oral_taxon_183	-7.2649	0.00301248	0.0373987
					s__TM7_phylum_sp_oral_taxon_352	-8.83939	0.00352641	0.0389374
					s__GGB3886_SGB5269	-8.68569	0.00350425	0.0389374
Higher abundance	Group A, n=1	log FC	p value	q value	Group B, n=3	log FC	p value	q value
BL-14D	s__Scardovia_wiggsiae	4.02481	1.94021e-13	5.92156e-11	s__Neisseria_bacilliformis	2.80988	0.000707685	0.0144259
					s__Candida_parapsilosis	4.7181	0.00139758	0.0246906
					s__Serratia_marcescens	0.852631	0.0022876	0.0334918
Lower abundance	Group A, n=0	log FC	p value	q value	Group B, n=1	log FC	p value	q value
BL-6M	-	-	-	-	s__Actinomyces_sp_Marseille_P3109	-0.772658	0.000284597	0.0377091
Higher abundance	Group A, n=0	log FC	p value	q value	Group B, n=1	log FC	p value	q value
BL-6M	-	-	-	-	s__Actinomyces_SGB17157	15.5713	4.96805e-05	0.0131653
Lower abundance	Group A, n=0	log FC	p value	q value	Group B, n=1	log FC	p value	q value
BL-12M	-	-	-	-	s__Streptococcus_parasanguinis	-0.605351	3.19268e-08	8.46061e-06
Higher abundance	Group A, n=0	log FC	p value	q value	Group B, n=0	log FC	p value	q value
BL-12M	-	-	-	-	-	-	-	-
Note: Significant changes in differential species abundance within group A and B across timepoints compared to baseline. Abbreviations: A, amoxicillin
and metronidazole; B, phenoxymethylpenicillin and metronidazole; logFC, log2 of the fold change; BL, baseline; 8D, 8 days; 6M, 6 months; 12M, 12 months.
Statistically significant difference within groups, q value< 0.05. edgeR analysis using general linear model (GLM) pipeline with trimmed mean of M-values
(TMM), FDR (false discovery rate) correction was used as statistical method. Species were filtered to remove non/very low represented species.
