# Supplementary material for: Systemic Antibiotics in the Surgical Treatment of Peri‐Implantitis: Impact on the Salivary Microbiome
Source: J Clin Periodontol. 2026 May 25;53(8):1265–77. doi: 10.1111/jcpe.70143 (PMC13371835; doi:10.1111/jcpe.70143)
Supplement: Supplementary file 6 — Table S4: Significant changes in differential species abundance between Group A and Group B over time. [file JCPE-53-1265-s001.xlsx]

## Sheet: Blad1
TABLE S4 Significant changes in differential species abundance between group A and group B over time.
8 days	Lower species abundance, n=78	log FC	p value	q value	Higher species abundance, n=38	log FC	p value	q value
	s__Serratia_marcescens	-6.05729	1.91192e-19	1.06685e-17	s__Staphylococcus_epidermidis	21.8896	9.65316e-25	2.69323e-22
	s__Serratia_liquefaciens	-4.29364	3.72098e-16	1.48308e-14	s__Rhodococcus_erythropolis	12.5038	2.93386e-24	4.09273e-22
	s__Neisseria_bacilliformis	-19.4184	6.13616e-15	1.71199e-13	s__Chryseobacterium_indologenes	20.8111	6.43373e-22	5.24701e-20
	s__Bifidobacterium_dentium	-17.9207	1.45159e-13	3.11533e-12	s__Klebsiella_michiganensis	20.7424	7.5226e-22	5.24701e-20
	s__Capnocytophaga_granulosa	-17.5515	3.17238e-13	6.3221e-12	s__Streptococcus_australis	19.3972	9.29537e-19	4.32235e-17
	s__Actinomyces_sp_ICM47	-17.4809	3.69136e-13	6.43681e-12	s__GGB1833_SGB2477	17.9609	1.43511e-15	4.44885e-14
	s__Capnocytophaga_SGB2499	-17.4984	3.54367e-13	6.43681e-12	s__Ligilactobacillus_salivarius	17.963	1.42825e-15	4.44885e-14
	s__Chryseobacterium_culicis	-20.7293	1.33785e-12	1.95669e-11	s__Mycoplasma_salivarium	16.1819	8.36549e-14	2.12179e-12
	s__Streptococcus_peroris	-20.707	1.40265e-12	1.95669e-11	s__Streptococcus_cristatus	16.0208	1.20867e-13	2.81016e-12
	s__Streptococcus_sp_F0442	-18.5539	2.25843e-12	3.00049e-11	s__Candidatus_Nanosynsacchari_sp_TM7_ANC_38_39_G1_1	15.2852	6.48285e-13	1.06395e-11
	s__Abiotrophia_sp_HMSC24B09	-18.4147	3.03027e-12	3.52269e-11	s__Veillonella_rogosae	15.0424	1.12793e-12	1.7483e-11
	s__Gemella_SGB47116	-16.4941	2.95765e-12	3.52269e-11	s__Streptococcus_thermophilus	14.2422	6.98062e-12	7.49075e-11
	s__GGB10485_SGB49305	-18.4554	2.78014e-12	3.52269e-11	s__Corynebacterium_callunae	14.0794	1.01069e-11	1.04437e-10
	s__Olsenella_profusa	-18.3799	3.26831e-12	3.64744e-11	s__Saccharomyces_cerevisiae	13.6975	2.4039e-11	2.0959e-10
	s__Lactiplantibacillus_plantarum	-15.8287	1.20546e-11	1.20115e-10	s__Prevotella_loescheii	13.627	2.81921e-11	2.38352e-10
	s__Limosilactobacillus_fermentum	-15.7609	1.39097e-11	1.31352e-10	s__Eikenella_corrodens	13.6072	2.94941e-11	2.42025e-10
	s__Prevotella_baroniae	-15.7536	1.41239e-11	1.31352e-10	s__Rhodococcus_fascians	12.7537	2.02143e-10	1.47249e-09
	s__Prevotella_nigrescens	-15.701	1.57829e-11	1.42046e-10	s__Leptotrichia_hongkongensis	12.7009	2.27344e-10	1.57858e-09
	s__GGB1611_SGB2208	-14.9827	7.16975e-11	5.71531e-10	s__Enterobacter_hormaechei	12.6645	2.46661e-10	1.63853e-09
	s__Capnocytophaga_SGB78737	-14.6169	1.54691e-10	1.19886e-09	s__Cellulomonas_flavigena	12.5287	3.34532e-10	2.0741e-09
	s__Actinomyces_bouchesdurhonensis	-14.4808	2.05832e-10	1.47249e-09	s__Neisseria_sicca	7.60497	8.43394e-09	4.80218e-08
	s__Lancefieldella_rimae	-14.4836	2.04696e-10	1.47249e-09	s__Prevotella_enoeca	10.9398	1.0925e-08	6.09616e-08
	s__GGB1431_SGB1972	-14.424	2.31977e-10	1.57858e-09	s__Candidatus_Nanoperiomorbus_periodonticus	10.758	1.61004e-08	8.6385e-08
	s__Schaalia_cardiffensis	-14.34	2.76682e-10	1.79522e-09	s__Isoptericola_variabilis	8.85697	3.07033e-08	1.50284e-07
	s__Prevotella_denticola	-14.2992	3.0135e-10	1.91083e-09	s__Streptococcus_parasanguinis	4.40602	1.71163e-07	7.34683e-07
	s__Parvimonas_micra	-14.1903	3.78572e-10	2.29612e-09	s__Haemophilus_haemolyticus	7.91329	2.71293e-07	1.14683e-06
	s__Eubacterium_brachy	-13.9352	6.45747e-10	3.83326e-09	s__Streptococcus_mitis	5.61359	7.79372e-07	3.0626e-06
	s__Propionibacterium_freudenreichii	-13.0762	3.85757e-09	2.24221e-08	s__Atopobium_sp_oral_taxon_416	6.18583	1.40435e-05	4.45244e-05
	s__Mogibacterium_diversum	-12.5171	1.22321e-08	6.69166e-08	s__Microbacterium_paulum	7.11462	1.91524e-05	5.87199e-05
	s__Streptococcus_intermedius	-12.3277	1.80436e-08	9.49845e-08	s__Streptococcus_oralis	1.54328	2.50103e-05	7.50309e-05
	s__Actinomyces_SGB17157	-3.43089	2.36016e-08	1.21942e-07	s__Staphylococcus_aureus	1.39256	2.94665e-05	8.65386e-05
	s__Olsenella_phocaeensis	-12.1091	2.826e-08	1.40816e-07	s__Lactobacillus_gasseri	4.61778	0.000485606	0.00131538
	s__Solobacterium_SGB6828	-12.1085	2.82641e-08	1.40816e-07	s__Scardovia_wiggsiae	2.04222	0.000929647	0.0024469
	s__Granulicatella_adiacens	-7.31821	3.61036e-08	1.70813e-07	s__Arachnia_propionica	3.83595	0.00268701	0.00687775
	s__Lancefieldella_parvula	-11.9883	3.61218e-08	1.70813e-07	s__Haemophilus_parainfluenzae	1.07041	0.00290664	0.00737231
	s__Capnocytophaga_SGB2480	-11.9072	4.26138e-08	1.98154e-07	s__Limosilactobacillus_vaginalis	3.78416	0.00298093	0.0074926
	s__Prevotella_histicola	-11.4979	9.78165e-08	4.4739e-07	s__Actinomyces_SGB17154	3.57491	0.00463516	0.0114443
	s__Porphyromonas_endodontalis	-11.4353	1.11267e-07	5.00702e-07	s__Cutibacterium_acnes	3.37617	0.00704908	0.0171017
	s__Filifactor_alocis	-11.3246	1.39149e-07	6.16233e-07
	s__Olsenella_uli	-11.3131	1.42436e-07	6.20931e-07
	s__Actinomyces_graevenitzii	-10.8859	3.35248e-07	1.39603e-06
	s__Phocaeicola_abscessus	-10.807	3.93843e-07	1.61591e-06
	s__Actinomyces_SGB17168	-10.5528	6.5193e-07	2.63606e-06
	s__Pseudomonas_aeruginosa	-10.5233	6.91204e-07	2.75494e-06
	s__Alloprevotella_tannerae	-10.2213	1.26439e-06	4.89952e-06
	s__Solobacterium_SGB6829	-10.1558	1.4318e-06	5.47222e-06
	s__Capnocytophaga_sputigena	-7.50561	1.5625e-06	5.89106e-06
	s__Dialister_invisus	-10.0316	1.84021e-06	6.84559e-06
	s__Peptostreptococcus_SGB749	-9.84896	2.62024e-06	9.61905e-06
	s__Propionibacterium_acidifaciens	-9.63673	3.99996e-06	1.44934e-05
	s__Actinomyces_SGB17132	-9.57799	4.45291e-06	1.59277e-05
	s__TM7_phylum_sp_oral_taxon_352	-9.54981	4.70834e-06	1.66282e-05
	s__Prevotella_sp_oral_taxon_376	-9.44823	5.72865e-06	1.99787e-05
	s__Tannerella_forsythia	-9.39359	6.37745e-06	2.19668e-05
	s__Gemella_sanguinis	-9.28815	7.82204e-06	2.6614e-05
	s__Veillonella_atypica	-9.27355	8.05659e-06	2.70818e-05
	s__TM7_phylum_sp_oral_taxon_351	-9.17168	9.79722e-06	3.25408e-05
	s__Actinobaculum_sp_oral_taxon_183	-9.14144	1.03857e-05	3.40895e-05
	s__Prevotella_multisaccharivorax	-9.077	1.18843e-05	3.85547e-05
	s__Prevotella_pallens	-9.02323	1.30392e-05	4.18153e-05
	s__Streptococcus_anginosus	-8.9176	1.60446e-05	5.0297e-05
	s__Alloprevotella_SGB77721	-8.8757	1.75106e-05	5.42828e-05
	s__Bulleidia_extructa	-8.76366	2.13941e-05	6.488e-05
	s__Eubacterium_sulci	-8.60299	2.90588e-05	8.62491e-05
	s__GGB1144_SGB1468	-8.52458	3.37674e-05	9.81366e-05
	s__Parascardovia_denticolens	-8.47501	3.69946e-05	0.000106407
	s__Prevotella_vespertina	-8.34055	4.76068e-05	0.000135534
	s__Prevotella_salivae	-8.32633	4.88888e-05	0.000137778
	s__Prevotella_oris	-8.31075	5.0333e-05	0.000140429
	s__Atopobium_sp_oral_taxon_199	-7.98131	9.26137e-05	0.000255834
	s__Streptococcus_constellatus	-4.84202	0.000462092	0.00126396
	s__GGB3886_SGB5269	-6.92058	0.000603558	0.00161916
	s__Prevotella_melaninogenica	-6.81214	0.000724312	0.0019246
	s__Slackia_exigua	-6.40429	0.00141292	0.00368414
	s__Latilactobacillus_curvatus	-6.14966	0.00211225	0.00545664
	s__Actinomyces_oris	-5.8258	0.00346084	0.0086212
	s__Lautropia_dentalis	-3.61349	0.00546619	0.0133778
	s__Lautropia_mirabilis	-3.07559	0.0150071	0.0360947
14 days	Lower species abundance, n=50	log FC	p value	q value	Higher species abundance, n=80	log FC	p value	q value
	s__Streptococcus_thermophilus	-24.0003	4.15182e-34	3.86119e-32	s__Microbacterium_oxydans+RC:R[66]C	24.8996	3.27873e-35	4.57383e-33
	s__Candida_parapsilosis	-23.5065	4.08711e-30	2.85076e-28	s__Streptococcus_australis	24.936	3.03822e-35	4.57383e-33
	s__Streptococcus_sp_F0442	-21.9225	2.76941e-23	1.54533e-21	s__Chryseobacterium_arthrosphaerae	19.5163	3.03145e-16	8.45774e-15
	s__Streptococcus_gordonii	-8.55627	2.27933e-20	1.05989e-18	s__Bifidobacterium_scardovii	18.8828	1.15391e-15	2.47647e-14
	s__Serratia_marcescens	-6.26858	6.76639e-20	2.69689e-18	s__Klebsiella_michiganensis	17.2796	3.40953e-14	6.34173e-13
	s__Lactiplantibacillus_plantarum	-19.5916	1.86688e-17	6.51074e-16	s__Enterobacter_hormaechei	16.8793	7.94849e-14	1.38602e-12
	s__Capnocytophaga_granulosa	-18.8075	1.11871e-16	3.46801e-15	s__Staphylococcus_epidermidis	15.9459	5.72576e-13	8.40783e-12
	s__Salmonella_enterica	-17.9871	7.29462e-16	1.85018e-14	s__Streptococcus_mutans	15.7758	8.20198e-13	1.14418e-11
	s__Escherichia_coli	-17.9456	8.01984e-16	1.86461e-14	s__Actinobaculum_sp_oral_taxon_183	15.4448	1.65219e-12	2.19506e-11
	s__Pseudomonas_aeruginosa	-17.3802	2.92219e-15	5.82351e-14	s__Lachnoanaerobaculum_sp_ICM7	15.1078	3.37152e-12	4.27571e-11
	s__Actinomyces_graevenitzii	-15.7409	1.24563e-13	2.04431e-12	s__Propionibacterium_acidifaciens	14.7578	7.0965e-12	8.60836e-11
	s__Rothia_aeria	-15.2969	3.44676e-13	5.34249e-12	s__Corynebacterium_callunae	14.6527	8.83553e-12	1.02713e-10
	s__Scardovia_inopinata	-12.9155	8.14035e-11	7.57053e-10	s__Arachnia_rubra	14.5332	1.13945e-11	1.27162e-10
	s__Prevotella_salivae	-12.6916	1.35606e-10	1.22046e-09	s__Peptoniphilus_lacrimalis	14.2832	1.93168e-11	2.07284e-10
	s__Veillonella_dispar	-12.003	6.58376e-10	4.3735e-09	s__Streptococcus_vestibularis	14.019	3.3845e-11	3.49732e-10
	s__Capnocytophaga_SGB2499	-11.9183	7.98193e-10	5.07179e-09	s__Megasphaera_micronuciformis	13.7598	5.84473e-11	5.82386e-10
	s__Olsenella_phocaeensis	-11.5007	2.07656e-09	1.23268e-08	s__Propionibacterium_freudenreichii	13.642	7.49992e-11	7.21544e-10
	s__Prevotella_jejuni	-11.4766	2.19548e-09	1.25008e-08	s__GGB9835_SGB15485	13.2256	1.80946e-10	1.57762e-09
	s__Eggerthia_catenaformis	-10.6986	1.29411e-08	6.22511e-08	s__GGB1026_SGB1321	13.1571	2.0911e-10	1.76793e-09
	s__Prevotella_sp_oral_taxon_376	-10.4761	2.14649e-08	9.81754e-08	s__Granulicatella_SGB8239	13.1032	2.34234e-10	1.92209e-09
	s__Prevotella_baroniae	-10.3829	2.65982e-08	1.19692e-07	s__GGB1833_SGB2477	13.0833	2.4431e-10	1.9475e-09
	s__Eubacterium_nodatum	-9.6229	1.48271e-07	6.08348e-07	s__Streptococcus_cristatus	13.0255	2.75982e-10	2.13886e-09
	s__Actinomyces_bouchesdurhonensis	-9.53507	1.81975e-07	7.35811e-07	s__TM7_phylum_sp_oral_taxon_348	13.0018	2.90141e-10	2.18782e-09
	s__Olsenella_uli	-8.07055	1.84782e-07	7.36487e-07	s__Solobacterium_SGB6834	12.9018	3.58688e-10	2.63352e-09
	s__Alloprevotella_SGB77721	-9.24322	3.47853e-07	1.3115e-06	s__Lawsonella_clevelandensis	12.8244	4.22247e-10	3.02069e-09
	s__Actinomyces_sp_ICM47	-9.23238	3.54927e-07	1.32033e-06	s__Parascardovia_denticolens	12.7431	5.01389e-10	3.49719e-09
	s__Prevotella_vespertina	-9.19211	3.88299e-07	1.42547e-06	s__Peptidiphaga_gingivicola	12.6727	5.81224e-10	3.95516e-09
	s__GGB1144_SGB1468	-8.60899	1.41244e-06	4.80574e-06	s__Eikenella_corrodens	12.5213	7.99852e-10	5.07179e-09
	s__Serratia_liquefaciens	-8.4991	1.83742e-06	6.17638e-06	s__Peptostreptococcus_stomatis	12.3285	1.20081e-09	7.44502e-09
	s__Lautropia_dentalis	-6.80988	3.3161e-06	1.0758e-05	s__Solobacterium_SGB6829	12.2441	1.43566e-09	8.70757e-09
	s__Staphylococcus_aureus	-2.83716	3.71412e-06	1.17754e-05	s__Candidatus_Nanosynbacter_SGB19893	12.0548	2.13827e-09	1.24287e-08
	s__Actinomyces_haliotis	-8.04574	4.82917e-06	1.51386e-05	s__Cryptobacterium_curtum	11.7603	3.99676e-09	2.23019e-08
	s__Olsenella_sp_oral_taxon_807	-7.92371	6.25127e-06	1.93789e-05	s__Leptotrichia_sp_oral_taxon_215	11.7298	4.2251e-09	2.31138e-08
	s__GGB1188_SGB1538	-7.56945	1.32097e-05	3.96291e-05	s__Gemella_morbillorum	11.5662	5.95483e-09	3.195e-08
	s__Alloprevotella_tannerae	-7.39321	1.94379e-05	5.76932e-05	s__Parvimonas_SGB6649	11.5501	6.16651e-09	3.24614e-08
	s__Limosilactobacillus_fermentum	-5.9466	2.40983e-05	7.07728e-05	s__Streptococcus_SGB38301	11.5037	6.7875e-09	3.50687e-08
	s__Neisseria_bacilliformis	-7.4763	4.69849e-05	0.000133763	s__Chryseobacterium_indologenes	11.9369	7.88796e-09	4.00135e-08
	s__GGB10485_SGB49305	-0.696522	5.13662e-05	0.000144759	s__Gemella_haemolysans	11.3027	1.03273e-08	5.14521e-08
	s__Treponema_lecithinolyticum	-5.87237	0.000386677	0.00105768	s__Haemophilus_haemolyticus	11.2556	1.14002e-08	5.58009e-08
	s__Abiotrophia_sp_HMSC24B09	-4.25701	0.0010747	0.00277631	s__Parvimonas_sp_oral_taxon_110	11.0104	1.89952e-08	8.98247e-08
	s__Fusobacterium_nucleatum	-5.22247	0.00124231	0.00317986	s__Actinomyces_dentalis	10.9877	1.99443e-08	9.27409e-08
	s__Streptococcus_salivarius	-4.03497	0.00178074	0.00451661	s__Lachnoanaerobaculum_orale	10.6438	4.06417e-08	1.79985e-07
	s__Atopobium_sp_oral_taxon_416	-3.84736	0.00265995	0.00656749	s__Phocaeicola_abscessus	10.5552	4.89554e-08	2.13415e-07
	s__Streptococcus_infantis	-0.806514	0.0035473	0.00831677	s__Candidatus_Nanosynsacchari_sp_TM7_ANC_38_39_G1_1	10.5058	5.40676e-08	2.32075e-07
	s__Veillonella_atypica	-3.29334	0.00827679	0.0184738	s__Stomatobaculum_SGB5266	10.465	5.90438e-08	2.49594e-07
	s__Capnocytophaga_sputigena	-3.12602	0.0115977	0.0256806	s__GGB4538_SGB6256	10.1617	1.0973e-07	4.56935e-07
	s__GGB1843_SGB2516	-2.88042	0.0188751	0.0414657	s__Actinomyces_radicidentis	9.62757	3.27745e-07	1.2879e-06
	s__Shuttleworthia_satelles	-2.86873	0.0193383	0.0421514	s__GGB4333_SGB5935	9.60989	3.397e-07	1.3115e-06
	s__Limosilactobacillus_vaginalis	-2.8375	0.0204582	0.0439065	s__Neisseria_sicca	8.21533	3.44682e-07	1.3115e-06
	s__Streptococcus_sanguinis	-2.84107	0.0203027	0.0439065	s__Stomatobaculum_longum	9.41461	5.01859e-07	1.81842e-06
					s__Prevotella_oris	7.98365	5.65765e-07	2.0237e-06
					s__Streptococcus_intermedius	7.89247	6.91881e-07	2.44348e-06
					s__Candidatus_Saccharibacteria_bacterium_oral_taxon_488	9.13422	8.79368e-07	3.0668e-06
					s__Latilactobacillus_curvatus	8.94061	1.30654e-06	4.50032e-06
					s__Veillonella_rogosae	7.34675	2.1648e-06	7.19023e-06
					s__Schaalia_meyeri	7.27699	2.79499e-06	9.17415e-06
					s__Capnocytophaga_genosp_AHN8471	8.41267	3.66209e-06	1.1744e-05
					s__Actinomyces_sp_ICM58	8.76474	6.67691e-06	2.0471e-05
					s__Ligilactobacillus_salivarius	6.5972	1.0746e-05	3.25884e-05
					s__Slackia_exigua	6.1941	2.59511e-05	7.54204e-05
					s__Leptotrichia_hongkongensis	7.30459	3.00814e-05	8.65229e-05
					s__Schaalia_odontolytica	5.69334	7.33481e-05	0.000204641
					s__Eubacterium_infirmum	5.40266	0.000154717	0.000427387
					s__Capnocytophaga_ochracea	5.69703	0.000522057	0.00141411
					s__Cellulomonas_flavigena	4.71347	0.000573199	0.00153772
					s__Actinomyces_sp_oral_taxon_448	5.55577	0.000660828	0.00175591
					s__Lancefieldella_rimae	4.59867	0.000727244	0.00191416
					s__Actinomyces_gerencseriae	4.56628	0.000779737	0.00203315
					s__Streptococcus_constellatus	4.10545	0.00199631	0.00501775
					s__Actinomyces_SGB17154	3.97086	0.00261983	0.00652619
					s__Enterococcus_faecalis	3.91041	0.00295673	0.00723621
					s__Actinomyces_sp_ph3	1.00825	0.0030833	0.00748035
					s__Mogibacterium_diversum	3.87812	0.00315466	0.00758751
					s__Tannerella_forsythia	3.8543	0.00338783	0.00807867
					s__Parvimonas_micra	3.82885	0.00348135	0.00823132
					s__Actinomyces_sp_HMSC035G02	3.745	0.00414617	0.00963985
					s__Actinomyces_SGB17163	0.463126	0.0042432	0.00978392
					s__Prevotella_denticola	3.70275	0.0045246	0.0103472
					s__Saccharomyces_cerevisiae	3.53251	0.00625001	0.0141768
					s__Schaalia_cardiffensis	3.41797	0.00783861	0.0176369
6 months	Lower species abundance, n=65	log FC	p value	q value	Higher species abundance, n=68	log FC	p value	q value
	s__Rhodococcus_fascians	-24.341	5.48917e-33	1.53148e-30	s__Latilactobacillus_curvatus	24.1947	1.04822e-24	1.46226e-22
	s__Chryseobacterium_culicis	-18.7937	5.81323e-17	4.05473e-15	s__Rhodococcus_erythropolis	14.6534	4.84813e-21	4.50876e-19
	s__Dolosigranulum_pigrum	-9.84928	2.58338e-16	1.20127e-14	s__Serratia_marcescens	19.0136	7.57886e-17	4.229e-15
	s__Tannerella_serpentiformis	-16.6626	7.58951e-15	3.02496e-13	s__Chryseobacterium_arthrosphaerae	18.0865	2.66822e-14	9.30542e-13
	s__Solobacterium_SGB6828	-15.1759	2.28286e-13	7.07687e-12	s__Staphylococcus_saprophyticus	16.8611	2.87018e-13	8.00781e-12
	s__Prevotella_jejuni	-14.912	4.17975e-13	1.06014e-11	s__Propionibacterium_acidifaciens	15.9627	1.64168e-12	3.14178e-11
	s__Capnocytophaga_granulosa	-14.5643	9.27415e-13	2.15624e-11	s__Actinomyces_radicidentis	15.7783	2.3492e-12	4.09641e-11
	s__Candidatus_Nanosyncoccus_SGB19793	-14.3138	1.64697e-12	3.14178e-11	s__Limosilactobacillus_fermentum	15.234	6.75876e-12	9.9247e-11
	s__GGB4721_SGB6537	-14.3028	1.68913e-12	3.14178e-11	s__Berryella_intestinalis	14.9363	1.2058e-11	1.46269e-10
	s__Lachnoanaerobaculum_orale	-14.1253	2.53695e-12	4.16358e-11	s__Schaalia_turicensis	14.3025	4.13406e-11	4.11929e-10
	s__TM7_phylum_sp_oral_taxon_351	-13.7878	5.50071e-12	8.52611e-11	s__Actinomyces_johnsonii	14.2296	4.75934e-11	4.43918e-10
	s__Microbacterium_paulum	-13.5779	8.90275e-12	1.24193e-10	s__Pauljensenia_hongkongensis	14.0776	6.4032e-11	5.58279e-10
	s__Neisseria_subflava	-13.5554	9.37176e-12	1.2451e-10	s__Actinomyces_sp_oral_taxon_414	13.3538	2.6115e-10	2.2079e-09
	s__Corynebacterium_matruchotii	-13.504	1.05449e-11	1.33728e-10	s__Microbacterium_oxydans	12.8145	7.46377e-10	5.94969e-09
	s__GGB4538_SGB6253	-13.3444	1.52096e-11	1.76812e-10	s__Peptidiphaga_gingivicola	12.4661	1.46565e-09	1.0761e-08
	s__Kingella_bonacorsii	-13.1188	2.55024e-11	2.84607e-10	s__Lawsonella_clevelandensis	12.308	1.99342e-09	1.39839e-08
	s__GGB3887_SGB5270	-12.9797	3.50829e-11	3.76466e-10	s__Schaalia_georgiae	12.2461	2.24368e-09	1.5268e-08
	s__Leptotrichia_sp_oral_taxon_215	-12.938	3.86025e-11	3.98892e-10	s__Methylobacterium_SGB17145	12.0146	3.53294e-09	2.34688e-08
	s__GGB9835_SGB15485	-12.8454	4.77331e-11	4.43918e-10	s__Eubacterium_infirmum	11.986	3.71481e-09	2.41031e-08
	s__Selenomonas_noxia	-12.7586	5.82493e-11	5.24244e-10	s__GGB1188_SGB1538	11.7271	6.13135e-09	3.7188e-08
	s__Prevotella_sp_HJM029	-11.8161	5.05136e-10	4.14509e-09	s__Actinomyces_timonensis	11.6612	6.96732e-09	4.13592e-08
	s__Lautropia_dentalis	-11.5228	9.86837e-10	7.64799e-09	s__Streptococcus_peroris	8.60093	7.3709e-09	4.28434e-08
	s__Staphylococcus_epidermidis	-10.2498	1.35235e-09	1.01975e-08	s__Scardovia_inopinata	11.5306	9.01373e-09	5.13231e-08
	s__Veillonella_rogosae	-11.2123	2.00487e-09	1.39839e-08	s__Atopobium_deltae	11.2048	1.68161e-08	9.38336e-08
	s__Capnocytophaga_genosp_AHN8471	-10.7527	5.71469e-09	3.61069e-08	s__Lactiplantibacillus_plantarum	10.6688	4.73887e-08	2.49462e-07
	s__Leptotrichia_wadei	-10.7444	5.8237e-09	3.61069e-08	s__Limosilactobacillus_vaginalis	10.597	5.41246e-08	2.79644e-07
	s__Prevotella_denticola	-9.97903	3.30737e-08	1.80933e-07	s__Peptostreptococcus_SGB749	10.5461	5.96721e-08	2.97295e-07
	s__GGB1202_SGB1566	-9.90968	3.8646e-08	2.07351e-07	s__Mycoplasma_salivarium	10.3471	8.73658e-08	4.2026e-07
	s__Chryseobacterium_indologenes	-9.74963	5.7451e-08	2.91433e-07	s__Eggerthia_catenaformis	10.0302	1.59768e-07	7.18955e-07
	s__Prevotella_multisaccharivorax	-9.69537	6.27235e-08	3.07015e-07	s__Kocuria_carniphila	9.98665	1.74474e-07	7.72671e-07
	s__Corynebacterium_accolens	-9.5319	9.11228e-08	4.30903e-07	s__Catonella_massiliensis	9.65418	3.25917e-07	1.39894e-06
	s__Bacteroidetes_oral_taxon_274	-9.47146	1.03592e-07	4.81703e-07	s__GGB1202_SGB1567	9.40271	5.23528e-07	2.18007e-06
	s__Fusobacterium_pseudoperiodonticum	-9.31383	1.47449e-07	6.744e-07	s__Streptococcus_thermophilus	8.5008	5.51501e-07	2.26278e-06
	s__Eikenella_corrodens	-9.01274	2.89174e-07	1.26062e-06	s__Candidatus_Nanosynbacter_SGB19893	9.23405	7.1927e-07	2.85179e-06
	s__GGB1431_SGB1972	-8.88137	3.86247e-07	1.63277e-06	s__Dialister_invisus	9.22578	7.30364e-07	2.85179e-06
	s__Corynebacterium_kroppenstedtii	-8.60291	7.14476e-07	2.85179e-06	s__Treponema_lecithinolyticum	9.22161	7.35946e-07	2.85179e-06
	s__TM7_phylum_sp_oral_taxon_350	-8.32251	1.32109e-06	4.91444e-06	s__Candidatus_Nanosynbacter_lyticus	8.97921	1.15747e-06	4.42377e-06
	s__Candidatus_Nanosyncoccus_SGB19792	-7.96249	2.8852e-06	1.00621e-05	s__Gemella_haemolysans	8.18896	1.19504e-06	4.50564e-06
	s__Stomatobaculum_SGB5266	-6.86393	3.22387e-06	1.11045e-05	s__Streptococcus_vestibularis	7.98541	1.52633e-06	5.60324e-06
	s__GGB3385_SGB4472	-7.7429	4.6226e-06	1.57281e-05	s__Filifactor_alocis	8.68739	1.98563e-06	7.19467e-06
	s__Candidatus_Saccharibacteria_unclassified_SGB95710	-7.46776	8.49516e-06	2.78841e-05	s__Prevotella_melaninogenica	7.70794	2.6889e-06	9.61798e-06
	s__Staphylococcus_aureus	-4.36288	1.31924e-05	4.27985e-05	s__Bifidobacterium_longum	3.19784	2.83225e-06	1.00025e-05
	s__Streptococcus_cristatus	-7.7364	2.80751e-05	9.00339e-05	s__Neisseria_sicca	7.29507	6.09471e-06	2.0487e-05
	s__Candidatus_Saccharibacteria_bacterium_oral_taxon_488	-6.81928	3.18453e-05	0.000100964	s__Streptococcus_oralis	2.56278	7.53063e-06	2.50125e-05
	s__Capnocytophaga_leadbetteri	-5.57549	6.18022e-05	0.000189481	s__Parascardovia_denticolens	6.34033	3.85988e-05	0.000121001
	s__Prevotella_enoeca	-6.37452	7.77245e-05	0.000233173	s__Bulleidia_extructa	6.2292	4.87196e-05	0.000151031
	s__Actinomyces_sp_HMT897	-5.80356	0.000234038	0.000666293	s__Treponema_SGB3588	6.27902	7.04589e-05	0.000213674
	s__GGB4300_SGB5873	-5.78475	0.000242476	0.00068334	s__Peptostreptococcus_stomatis	5.88403	9.53059e-05	0.000282876
	s__Solobacterium_SGB6833	-4.70191	0.00043985	0.00120312	s__Candida_parapsilosis	3.56031	0.000103926	0.000305216
	s__Lachnoanaerobaculum_sp_ICM7	-4.67764	0.000466729	0.00126425	s__Prevotella_nigrescens	5.76041	0.000151076	0.000439063
	s__Actinomyces_haliotis	-4.4602	0.000824348	0.00219041	s__Lactobacillus_gasseri	5.45952	0.000231895	0.000666293
	s__Selenomonas_SGB5880	-3.96617	0.00218963	0.00555371	s__Prevotella_vespertina	5.21086	0.000351433	0.000980497
	s__Actinomyces_sp_oral_taxon_448	-3.94661	0.00228455	0.00574224	s__Lacticaseibacillus_rhamnosus	5.69795	0.000356998	0.000986164
	s__Haemophilus_parainfluenzae	-3.82039	0.00298727	0.00732985	s__Solobacterium_moorei	4.82349	0.00074269	0.00199241
	s__Actinomyces_graevenitzii	-3.54139	0.00535873	0.0127785	s__Actinomyces_SGB17163	2.19725	0.000878026	0.00231103
	s__GGB12785_SGB19823	-3.40344	0.00712571	0.0168481	s__Prevotella_salivae	4.54459	0.00126295	0.00329312
	s__Staphylococcus_lugdunensis	-7.21424	0.00728626	0.0170829	s__GGB1144_SGB1468	4.39366	0.00171007	0.00441769
	s__Streptococcus_sp_F0442	-3.31797	0.00847053	0.0193711	s__Cardiobacterium_hominis	4.3912	0.00205684	0.00526476
	s__Eubacterium_saphenum	-3.42706	0.0118515	0.0266658	s__Streptococcus_salivarius	1.19212	0.00272153	0.00677953
	s__Alloprevotella_tannerae	-3.06046	0.0145907	0.0323079	s__Cryptobacterium_curtum	4.09253	0.00299499	0.00732985
	s__Oribacterium_sinus	-3.04653	0.0145618	0.0323079	s__Actinomyces_gerencseriae	4.0811	0.00303446	0.00736187
	s__Isoptericola_variabilis	-5.07876	0.015085	0.0331395	s__Mogibacterium_timidum	3.86692	0.0045243	0.0108817
	s__Rothia_aeria	-2.95527	0.017462	0.0380618	s__Prevotella_oris	3.53851	0.00825854	0.0192011
	s__Actinomyces_massiliensis	-2.8992	0.0194712	0.0417882	s__Actinomyces_SGB17154	3.53196	0.00836013	0.0192767
	s__Campylobacter_concisus	-2.8167	0.0227282	0.0480392	s__Lancefieldella_rimae	3.3743	0.0111081	0.0251964
					s__Staphylococcus_warneri	3.09978	0.0181041	0.0391554
					s__Parvimonas_micra	2.99811	0.021566	0.0459306
					s__Arachnia_propionica	2.96091	0.0230054	0.0482594
12 months	Lower species abundance, n=70	log FC	p value	q value	Higher species abundance, n=81	log FC	p value	q value
	s__Lacticaseibacillus_rhamnosus	-8.93531	1.06017e-20	7.3947e-19	s__Chryseobacterium_indologenes	25.0749	1.76184e-32	4.91554e-30
	s__Limosilactobacillus_fermentum	-22.5072	5.17527e-19	2.4065e-17	s__Chryseobacterium_arthrosphaerae	24.5679	2.6441e-30	3.68852e-28
	s__Stenotrophomonas_maltophilia	-20.3145	1.32814e-18	5.29357e-17	s__Candida_parapsilosis	22.7374	8.89966e-29	8.27668e-27
	s__Microbacterium_paulum	-19.9349	3.15771e-18	1.10125e-16	s__Staphylococcus_warneri	21.6447	4.49394e-19	2.4065e-17
	s__Propionibacterium_freudenreichii	-19.006	2.63116e-17	8.15659e-16	s__Streptococcus_rubneri	18.3891	2.41613e-16	6.74101e-15
	s__GGB1144_SGB1468	-15.3354	1.16444e-13	1.91105e-12	s__Corynebacterium_callunae	19.6058	1.3428e-15	3.40583e-14
	s__Escherichia_coli	-14.2565	1.38401e-12	2.03231e-11	s__Kocuria_carniphila	10.9441	2.11571e-14	4.91902e-13
	s__Salmonella_enterica	-14.0501	2.2226e-12	3.10052e-11	s__Actinomyces_massiliensis	17.7947	4.47557e-14	9.60527e-13
	s__Pseudomonas_aeruginosa	-13.8664	3.38951e-12	4.50321e-11	s__Parvimonas_SGB6649	17.7455	4.92342e-14	9.81167e-13
	s__GGB1202_SGB1567	-13.6392	5.69829e-12	6.91227e-11	s__Arachnia_rubra	17.328	1.10558e-13	1.91105e-12
	s__GGB3887_SGB5270	-13.2399	1.42485e-11	1.59013e-10	s__Corynebacterium_accolens	17.353	1.05331e-13	1.91105e-12
	s__Chryseobacterium_culicis	-10.8842	2.98108e-10	2.52037e-09	s__Prevotella_histicola	16.8302	2.90087e-13	4.49635e-12
	s__Actinomyces_sp_HMT897	-11.581	6.46204e-10	5.00808e-09	s__Staphylococcus_epidermidis	15.4728	4.03178e-12	5.11303e-11
	s__Candidatus_Nanoperiomorbus_periodonticus	-11.4646	8.44739e-10	6.36979e-09	s__Berryella_intestinalis	15.2128	6.6764e-12	7.76132e-11
	s__Actinomyces_sp_Marseille_P3109	-10.961	2.69329e-09	1.78911e-08	s__Gemella_SGB7284	14.7922	1.50696e-11	1.61708e-10
	s__GGB1611_SGB2208	-10.7092	4.80883e-09	2.98148e-08	s__Peptostreptococcus_SGB749	14.6078	2.15368e-11	2.22547e-10
	s__Selenomonas_flueggei	-10.6867	5.07432e-09	3.07769e-08	s__Granulicatella_SGB8239	14.361	3.47316e-11	3.46075e-10
	s__Prevotella_enoeca	-10.2689	1.32459e-08	7.28688e-08	s__Capnocytophaga_SGB78737	13.8884	8.66213e-11	8.05578e-10
	s__Desulfobulbus_oralis	-10.1472	1.75226e-08	9.08073e-08	s__Streptococcus_peroris	13.9041	8.40941e-11	8.05578e-10
	s__Eubacterium_saphenum	-10.1459	1.75756e-08	9.08073e-08	s__Oribacterium_parvum	13.3971	2.23629e-10	2.01267e-09
	s__Candidatus_Saccharibacteria_bacterium_oral_taxon_488	-9.95211	2.74336e-08	1.39163e-07	s__Candidatus_Nanosyncoccus_SGB19793	13.3326	2.53341e-10	2.20882e-09
	s__Capnocytophaga_genosp_AHN8471	-9.8711	3.30414e-08	1.61729e-07	s__Dolosigranulum_pigrum	13.1013	3.95604e-10	3.24628e-09
	s__Peptoniphilus_lacrimalis	-9.79448	3.93932e-08	1.89495e-07	s__TM7_phylum_sp_oral_taxon_351	13.0817	4.10634e-10	3.27334e-09
	s__Pseudoramibacter_alactolyticus	-9.41983	9.29108e-08	4.24953e-07	s__Gemella_morbillorum	12.6925	8.67645e-10	6.37034e-09
	s__Eubacterium_nodatum	-9.02295	2.29607e-07	1.03323e-06	s__Actinomyces_haliotis	12.6091	1.02029e-09	7.29903e-09
	s__GGB3385_SGB4472	-8.98463	2.50495e-07	1.10934e-06	s__Capnocytophaga_SGB2499	12.341	1.70203e-09	1.18717e-08
	s__Cardiobacterium_SGB69135	-8.94908	2.71548e-07	1.18378e-06	s__Actinomyces_sp_oral_taxon_414	12.3022	1.84087e-09	1.25269e-08
	s__Filifactor_alocis	-8.79284	3.86908e-07	1.63557e-06	s__GGB1833_SGB2477	11.9289	3.73842e-09	2.42563e-08
	s__Fusobacterium_nucleatum	-8.69412	4.8363e-07	2.01392e-06	s__GGB1026_SGB1321	11.8815	4.09106e-09	2.5941e-08
	s__Prevotella_maculosa	-8.65573	5.27387e-07	2.16384e-06	s__Schaalia_georgiae	11.5468	7.73596e-09	4.5922e-08
	s__Parvimonas_sp_oral_taxon_110	-8.64333	5.42336e-07	2.19292e-06	s__Candidatus_Saccharibacteria_unclassified_SGB95587	11.3817	1.05675e-08	6.14234e-08
	s__Eggerthia_catenaformis	-8.46975	8.01481e-07	3.161e-06	s__Oribacterium_SGB96555	11.3628	1.09482e-08	6.23379e-08
	s__TM7_phylum_sp_oral_taxon_350	-8.46812	8.04413e-07	3.161e-06	s__Streptococcus_thermophilus	11.2592	1.33201e-08	7.28688e-08
	s__Lawsonella_clevelandensis	-8.42739	8.81393e-07	3.4154e-06	s__GGB4533_SGB6246	11.1949	1.50346e-08	8.06663e-08
	s__Porphyromonas_gingivalis	-8.36134	1.02194e-06	3.90575e-06	s__Prevotella_sp_HJM029	10.8204	3.04687e-08	1.51799e-07
	s__Streptococcus_sobrinus	-8.30901	1.15723e-06	4.24826e-06	s__GGB1203_SGB1568	10.4907	5.63705e-08	2.66566e-07
	s__Treponema_denticola	-8.31067	1.14456e-06	4.24826e-06	s__Capnocytophaga_SGB2480	10.2245	9.25309e-08	4.24953e-07
	s__Treponema_SGB3588	-8.26188	1.27632e-06	4.62459e-06	s__TM7_phylum_sp_oral_taxon_348	9.45498	3.82905e-07	1.63557e-06
	s__Selenomonas_noxia	-8.03891	2.09539e-06	7.30768e-06	s__Schaalia_meyeri	8.27629	1.13519e-06	4.24826e-06
	s__Oribacterium_sp_oral_taxon_078	-7.68743	4.54091e-06	1.54502e-05	s__Atopobium_deltae	8.78537	1.29792e-06	4.64255e-06
	s__Tannerella_sp_oral_taxon_808	-7.23917	1.19689e-05	3.88292e-05	s__Arachnia_SGB15898	8.5751	1.90301e-06	6.72077e-06
	s__Peptostreptococcus_stomatis	-7.1834	1.34824e-05	4.32365e-05	s__Bifidobacterium_scardovii	8.27774	3.24168e-06	1.11658e-05
	s__Alloprevotella_SGB77721	-6.84761	2.73908e-05	8.49115e-05	s__Pauljensenia_hongkongensis	7.86538	6.76738e-06	2.27482e-05
	s__Leptotrichia_hongkongensis	-6.77527	3.18498e-05	9.76493e-05	s__Propionibacterium_acidifaciens	7.08545	9.2739e-06	3.08026e-05
	s__Treponema_vincentii	-6.61328	4.45274e-05	0.000133582	s__Atopobium_sp_oral_taxon_416	7.05584	1.17241e-05	3.84827e-05
	s__Shuttleworthia_satelles	-6.59694	4.60495e-05	0.000136679	s__Streptococcus_intermedius	6.85085	1.98647e-05	6.29801e-05
	s__GGB1843_SGB2516	-6.55839	4.98405e-05	0.000146374	s__Olsenella_uli	6.62551	2.24254e-05	7.02998e-05
	s__Lancefieldella_rimae	-5.66186	5.12809e-05	0.000149035	s__GGB4538_SGB6253	6.92863	3.51736e-05	0.000106668
	s__Pseudopropionibacterium_massiliense	-5.52794	6.8501e-05	0.000195018	s__GGB3886_SGB5269	6.58423	6.37948e-05	0.000183492
	s__Phocaeicola_abscessus	-6.16198	0.000110966	0.000309596	s__Corynebacterium_kroppenstedtii	5.96947	9.29944e-05	0.000262075
	s__Olsenella_sp_oral_taxon_807	-5.16597	0.00015601	0.000430958	s__Parvimonas_micra	5.60546	0.000164575	0.000445792
	s__Prevotella_denticola	-5.96532	0.000163523	0.000445792	s__Eubacterium_brachy	5.49396	0.000202433	0.000532819
	s__Leptotrichia_sp_oral_taxon_215	-5.08015	0.000188549	0.000505819	s__Parascardovia_denticolens	5.48075	0.000212559	0.000549111
	s__GGB1202_SGB1566	-5.86338	0.000199404	0.000529846	s__Selenomonas_felix	5.35566	0.0002996	0.000759893
	s__Eubacterium_infirmum	-5.84593	0.000206252	0.000537798	s__Olsenella_profusa	5.29822	0.000304662	0.000765772
	s__Kingella_bonacorsii	-5.67034	0.000288865	0.000739389	s__Bifidobacterium_dentium	5.19343	0.000364907	0.000909009
	s__Prevotella_multisaccharivorax	-5.51687	0.000385974	0.00094462	s__Rhodococcus_erythropolis	5.16237	0.000384985	0.00094462
	s__GGB4300_SGB5873	-5.43916	0.000446223	0.00108258	s__Schaalia_turicensis	5.01927	0.000570977	0.00136156
	s__Oribacterium_SGB5287	-4.40144	0.000852451	0.0019986	s__Solobacterium_SGB6834	2.50287	0.000570019	0.00136156
	s__Megasphaera_micronuciformis	-4.22093	0.00126475	0.00291625	s__Lactiplantibacillus_plantarum	2.47931	0.000590002	0.00139501
	s__Fusobacterium_pseudoperiodonticum	-4.09817	0.0016484	0.00373959	s__Veillonella_parvula	4.55429	0.00125189	0.00291064
	s__Alloprevotella_tannerae	-4.59682	0.00198926	0.0043701	s__Streptococcus_parasanguinis	1.69339	0.00164864	0.00373959
	s__Actinomyces_radicidentis	-3.89323	0.00255924	0.00553509	s__Actinomyces_naeslundii	4.37875	0.00173763	0.00390042
	s__Prevotella_salivae	-3.3238	0.00837041	0.016801	s__Gemella_haemolysans	4.37885	0.0017475	0.00390042
	s__Scardovia_inopinata	-3.12726	0.0124921	0.0245443	s__Actinomyces_SGB17157	4.33365	0.00188936	0.00418358
	s__Porphyromonas_pasteri	-3.0849	0.0135034	0.0263457	s__Cutibacterium_acnes	4.25801	0.00218007	0.00475188
	s__Solobacterium_SGB6833	-5.11232	0.0138529	0.0268399	s__Streptococcus_salivarius	1.14447	0.0028329	0.00607983
	s__Neisseria_subflava	-3.04174	0.0146982	0.0282813	s__Gemella_SGB47116	4.06098	0.00315469	0.00671877
	s__Candida_albicans	-2.93371	0.0181503	0.0344485	s__Atopobium_sp_oral_taxon_199	4.06216	0.00329005	0.00695396
	s__Porphyromonas_endodontalis	-2.83344	0.0221422	0.0414609	s__Scardovia_wiggsiae	4.02964	0.00338018	0.00709075
					s__Streptococcus_gordonii	3.99563	0.00355996	0.00735726
					s__Streptococcus_mutans	3.99687	0.00355203	0.00735726
					s__Actinomyces_SGB17163	3.90624	0.00420421	0.00862481
					s__Capnocytophaga_sputigena	3.88051	0.00478668	0.00974807
					s__Cellulomonas_flavigena	3.59398	0.00747214	0.0151067
					s__Abiotrophia_defectiva	3.47973	0.00918943	0.0183132
					s__Capnocytophaga_gingivalis	3.42099	0.0102745	0.0203304
					s__Streptococcus_cristatus	3.17286	0.0159208	0.030424
					s__Alloscardovia_omnicolens	2.99945	0.0215208	0.0405696
					s__Streptococcus_sanguinis	2.97214	0.0225558	0.0419538
					s__Prevotella_baroniae	2.98414	0.0263075	0.0486079
Note: Significant changes in differential species abundance between group A and B at day 8, day 14, 6 months and 12 months. Abbreviations: A, amoxicillin and
metronidazole; B, phenoxymethylpenicillin and metronidazole; logFC, log2 of the fold change.
Statistically significant difference between groups, q value< 0.05. edgeR analysis using general linear model (GLM) pipeline with trimmed mean of M-values
(TMM), FDR (false discovery rate) correction, was used as statistical method. Species were filtered to remove non/very low represented species.
